# Supplementary material for: Two New Species and Two New Records of the Lichen-Forming Fungal Genus Peltula (Ascomycota: Peltulaceae) from China
Source: Biology (Basel). 2022 Oct 17;11(10):1518. doi: 10.3390/biology11101518 (PMC9598497; doi:10.3390/biology11101518)
Supplement: Supplementary file 1 [file biology-11-01518-s001.zip]

Archive with 1 entries (1 files):
- biology-1919239-supplementary.pdf
